# Supplementary material for: Quantitative analysis of aquaporin-4 (AQP4) and myelin oligodendrocyte glycoprotein (MOG) antibodies titres: correlation with relapses
Source: Brain Commun. 2025 Aug 22;7(5):fcaf312. doi: 10.1093/braincomms/fcaf312 (PMC12418092; doi:10.1093/braincomms/fcaf312)
Supplement: fcaf312_Supplementary_Data [file fcaf312_supplementary_data.zip]

Archive with 2 entries (2 files):
- Complete code.R
- Supplementary_material.docx
