# Supplementary material for: Quantitative analysis of aquaporin-4 (AQP4) and myelin oligodendrocyte glycoprotein (MOG) antibodies titres: correlation with relapses
Source: Brain Commun. 2025 Aug 22;7(5):fcaf312. doi: 10.1093/braincomms/fcaf312 (PMC12418092; doi:10.1093/braincomms/fcaf312)
Supplement: fcaf312_Supplementary_Data [file fcaf312_supplementary_data.zip › Complete code.R]

# AQP4-IgG+ Cohort Statistical Analysis
# This repository contains R scripts used for the statistical analysis of 
# antibody titres in the AQP4-IgG+ cohort, as presented in the associated 
# publication. 
# The same analysis can be used for MOG-IgG+ cohort.


# Load Required Libraries
library(nlme)
library(lme4)
library(lattice)
library(ggplot2)
library(dplyr)
library(RColorBrewer)
library(ggsignif)
library(emmeans)
library(ggalluvial)

# Define base directory
base_path <- "your/data/folder"  # Replace this with your actual path or use getwd()

# ==============================================================================
# 1. Trend of antibody titres from "pre-attack" to "attack"
# ==============================================================================
# Load and filter data
df <- read.csv(file.path(base_path, "Relapses AQP4 pre-attack vs attack.csv"), 
               sep = ";", 
               header = TRUE)
# Create grouped data for mixed models
results <- groupedData(Titre.log ~ Phase | ID, data = df)

# Linear Mixed Effect Models (LMEM) with Random Intercept and Random Slope
mixed.model <- lme(Titre.log ~ Phase, data = results, random = ~1 + Phase | ID)
summary(mixed.model)

# Add fitted values and residuals to dataset
results$fitted <- fitted(mixed.model)
results$residuals <- resid(mixed.model)

# Plot: Fitted values by phase and subject ID (eFig.1)
mean_titre <- results %>%
  group_by(Phase) %>%
  summarise(mean_Titre.log = mean(Titre.log, na.rm = TRUE))

mean_titre$x_pos <- ifelse(mean_titre$Phase == "pre-attack", 0.7, 2.22)

custom_pubu_palette <- colorRampPalette(brewer.pal(9, "PuBu")[6:9])

plot1 <- ggplot(results, aes(x = Phase, y = Titre.log)) +
  geom_point(aes(color = ID, group = ID), alpha = 0.6) +
  geom_line(aes(y = fitted, color = ID, group = ID)) +
  geom_line(data = mean_titre, aes(x = Phase, y = mean_Titre.log, group = 1), color = "black", size = 1.5) +
  geom_point(data = mean_titre, aes(x = Phase, y = mean_Titre.log), color = "black", size = 3) +
  geom_text(data = mean_titre, aes(x = x_pos, y = mean_Titre.log, label = round(mean_Titre.log, 2)),
            vjust = -1, size = 9, color = "black") +
  scale_color_manual(values = custom_pubu_palette(length(unique(results$ID)))) +
  scale_x_discrete(labels = c("pre-attack" = "Pre-attack", "attack" = "Attack")) +
  scale_y_continuous(breaks = c(0, 5, 10, 15), labels = c("Undet", "5", "10", "15"), limits = c(0, 15)) +
  theme_bw() +
  theme(legend.position = "none", panel.grid = element_blank(), panel.border = element_blank(),
        axis.line = element_line(color = "black"), axis.text = element_text(color = "black"),
        axis.text.y = element_text(size = 20), axis.text.x = element_text(size = 24))
plot1
ggsave("Observed_and_Fitted_values_T-1_vs_T0_INCREASE_AQP4.png", plot = plot1, width = 5, height = 5, units = "in", dpi = 330)

# Boxplot with Individual Points (FIg.3)
median_values <- aggregate(Titre.log ~ Phase, data = results, FUN = median)
median_values$x_pos <- c(0.6, 2.4)
median_values$hjust <- c(1, 0)

results$Phase <- factor(results$Phase, levels = c("pre-attack", "attack"))
p <- ggplot(results, aes(x = Phase, y = Titre.log)) +
  geom_line(aes(group = ID, color = as.factor(ID)), linetype = "dashed", alpha = 0.5) +
  geom_boxplot(outlier.shape = NA, fill = NA, color = "black") +
  geom_jitter(aes(color = as.factor(ID)), width = 0.2, size = 4, alpha = 0.8) +
  geom_text(data = median_values, aes(x = x_pos, y = Titre.log, label = round(Titre.log, 2),
                                      hjust = hjust), size = 7, color = "black") +
  geom_signif(comparisons = list(c("pre-attack", "attack")),
              annotations = "p = 0.0104 *",
              y_position = max(results$Titre.log, na.rm = TRUE) * 1.05,
              textsize = 8) +
  scale_x_discrete(labels = c("pre-attack" = "Pre-attack", "attack" = "Attack")) +
  scale_color_manual(values = custom_pubu_palette(length(unique(results$ID)))) +
  theme_classic() +
  theme(axis.text = element_text(size = 14, color = "black"),
        legend.position = "none")
p
ggsave("Box_plot_pre-attack_vs_attack_AQP4.png", plot = p, width = 8, height = 8, units = "in", dpi = 330)

# Effect of sampling before or after 30 days (LMEM)
data <- read.csv(file.path(base_path, "Relapses AQP4 pre-attack vs attack.csv"), 
               sep = ";", 
               header = TRUE)
data <- data %>% mutate(across(c(Phase, Phenotype, ID), as.factor))
model <- lme(Titre.log ~ Phase * Pre30days, data = results, random = ~1 + Phase | ID)
summary(model)

# Effect of Phenotype (LMEM and post-hoc pairwise comparison)
data <- read.csv(file.path(base_path, "Relapses AQP4 pre-attack vs attack.csv"), 
                 sep = ";", 
                 header = TRUE)
data <- data %>% mutate(across(c(Phase, Phenotype, ID), as.factor))
model <- lmer(Titre.log ~ Phase * Phenotype + (1 | ID), data = data)
summary(model)
emmeans(model, pairwise ~ Phenotype | Phase, at = list(Phase = "pre-attack"))
emmeans(model, pairwise ~ Phenotype | Phase, at = list(Phase = "attack"))

# Effect of Number of Relapses (LMEM and post-hoc pairwise comparison)
data <- read.csv(file.path(base_path, "Relapses AQP4 pre-attack vs attack.csv"), 
                 sep = ";", 
                 header = TRUE)
data <- data %>% mutate(across(c(Phase, NumberRelapse, ID), as.factor))
model <- lmer(Titre.log ~ Phase * NumberRelapse + (1 | ID), data = data)
summary(model)
emmeans(model, pairwise ~ NumberRelapse | Phase, at = list(Phase = "pre-attack"))
emmeans(model, pairwise ~ NumberRelapse | Phase, at = list(Phase = "attack"))

# Plot: Effect of Number of Relapses (eFig.2)
data$Phase <- factor(data$Phase, levels = c("attack", "pre-attack"))
model <- lmer(Titre.log ~ Phase * NumberRelapse + (1 | ID), data = data)
emm <- emmeans(model, ~ Phase * NumberRelapse)
phase_contrasts <- contrast(emm, method = list("attack - pre-attack" = c(1, -1)), by = "NumberRelapse", infer = TRUE)

contrasts_df <- as.data.frame(phase_contrasts)
contrasts_df$NumberRelapse <- as.factor(contrasts_df$NumberRelapse)
custom_labels <- paste("Relapse n", levels(contrasts_df$NumberRelapse))

p <- ggplot(contrasts_df, aes(x = estimate, y = NumberRelapse)) +
  geom_bar(stat = "identity", fill = "lightblue") +
  geom_errorbarh(aes(xmin = lower.CL, xmax = upper.CL), height = 0.2) +
  labs(x = "Change in Log2(titre): Pre-attack to Attack", y = NULL) +
  scale_y_discrete(labels = custom_labels) +
  theme_classic()
p
ggsave("Bar_plot_Number_relapses_AQP4.png", plot = p, width = 6, height = 5, units = "in", dpi = 330)

# Effect of EDSS (LMEM and post-hoc pairwise comparison)
data <- read.csv('Relapses AQP4 pre-attack vs attack.csv')
data <- data %>% mutate(across(c(Phase, EDSS, ID), as.factor))
model <- lmer(Titre.log ~ Phase * EDSS + (1 | ID), data = data)
emmeans(model, pairwise ~ EDSS | Phase, at = list(Phase = "pre-attack"))
emmeans(model, pairwise ~ EDSS | Phase, at = list(Phase = "attack"))

# Effect of Maintenance Treatment (LMEM and post-hoc pairwise comparison)
data <- read.csv(file.path(base_path, "Relapses AQP4 pre-attack vs attack.csv"), 
                 sep = ";", 
                 header = TRUE)
data <- data %>% mutate(across(c(Phase, Treatment, ID), as.factor))
model <- lmer(Titre ~ Phase * Treatment + (1 | ID), data = data)
summary(model)
emmeans(model, pairwise ~ Treatment | Phase, at = list(Phase = "pre-attack"))
emmeans(model, pairwise ~ Treatment | Phase, at = list(Phase = "attack"))


# ==============================================================================
# 2. Trend of antibody titres from "attack" to "post-attack"
# ==============================================================================
# Load and filter data
df <- read.csv(file.path(base_path, "Relapses AQP4 attack vs post-attack.csv"), 
               sep = ";", 
               header = TRUE)

# Prepare grouped data for mixed models
results <- groupedData(Titre.log ~ Phase | ID, data = df)

# Linear Mixed Effect Model (LMEM) with Random Intercept and Slope Model
mixed.model <- lme(Titre.log ~ Phase, data = results, random = ~1 + Phase | ID)
summary(mixed.model)

# Add fitted values and residuals
results$fitted <- fitted(mixed.model)
results$residuals <- resid(mixed.model)

# Compute group means
mean_titre <- results %>%
  group_by(Phase) %>%
  summarise(mean_Titre.log = mean(Titre.log, na.rm = TRUE))

mean_titre$x_pos <- ifelse(mean_titre$Phase == "attack", 0.7, 2.22)
custom_pubu_palette <- colorRampPalette(brewer.pal(9, "PuBu")[6:9])

# Plot: Observed and Fitted Values by phase and subject ID (eFig.1)
plot1 <- ggplot() +
  geom_point(data = results, aes(x = Phase, y = Titre.log, group = ID, color = ID), alpha = 0.6) +
  geom_line(data = results, aes(x = Phase, y = fitted, group = ID, color = ID)) +
  geom_line(data = mean_titre, aes(x = Phase, y = mean_Titre.log, group = 1), color = "black", size = 1.5) +
  geom_point(data = mean_titre, aes(x = Phase, y = mean_Titre.log), color = "black", size = 3) +
  geom_text(data = mean_titre, aes(x = x_pos, y = mean_Titre.log, label = round(mean_Titre.log, 2)),
            vjust = -1, size = 9, color = "black") +
  scale_color_manual(values = custom_pubu_palette(length(unique(results$ID)))) +
  scale_x_discrete(labels = c("attack" = "Attack", "post-attack" = "Post-attack")) +
  scale_y_continuous(breaks = c(0, 5, 10, 15),
                     labels = c("Undet", "5", "10", "15"),
                     limits = c(0, 15)) +
  theme_bw() +
  theme(legend.position = "none",
        panel.grid = element_blank(),
        panel.border = element_blank(),
        axis.line = element_line(color = "black"),
        axis.text = element_text(color = "black"),
        axis.text.y = element_text(size = 20),
        axis.text.x = element_text(size = 24))

plot1
ggsave("Observed_and_Fitted_values_attack_vs_post-attack_AQP4.png", plot = plot1, width = 5, height = 5, units = "in", dpi = 330)

# Boxplot with individual points (Fig.3)
median_values <- aggregate(Titre.log ~ Phase, data = results, FUN = median)
median_values$x_pos <- c(0.6, 2.4)
median_values$hjust <- c(1, 0)

p <- ggplot(results, aes(x = Phase, y = Titre.log)) +
  geom_line(aes(group = ID, color = as.factor(ID)), linetype = "dashed", alpha = 0.5) +
  geom_boxplot(outlier.shape = NA, fill = NA, color = "black") +
  geom_jitter(aes(color = as.factor(ID)), width = 0.2, size = 4, alpha = 0.8) +
  geom_text(data = median_values, aes(x = x_pos, y = Titre.log, label = round(Titre.log, 2), hjust = hjust),
            size = 7, color = "black") +
  geom_signif(comparisons = list(c("attack", "post-attack")), annotations = "p < 0.0001 ****",
              y_position = max(results$Titre.log, na.rm = TRUE) * 1.05, textsize = 8) +
  scale_x_discrete(labels = c("attack" = "Attack", "post-attack" = "Post-attack")) +
  scale_color_manual(values = custom_pubu_palette(length(unique(results$ID)))) +
  theme_classic() +
  theme(axis.text = element_text(size = 14, color = "black"),
        legend.position = "none")
p
ggsave("Box_plot_attack_vs_post-attack_AQP4.png", plot = p, width = 8, height = 8, units = "in", dpi = 330)

# Effect of sampling before or after 30 days (LMEM)
data <- read.csv(file.path(base_path, "Relapses AQP4 attack vs post-attack.csv"), 
               sep = ";", 
               header = TRUE)
data <- data %>% mutate(across(c(Phase, Phenotype, ID), as.factor))
model <- lme(Titre.log ~ Phase * Pre30days, data = results, random = ~1 + Phase | ID)
summary(model)

# Effect of Number of Relapse (LMEM and post-hoc pairwise comparisons)
data <- read.csv(file.path(base_path, "Relapses AQP4 attack vs post-attack.csv"), 
                 sep = ";", 
                 header = TRUE)
data$Phase <- as.factor(data$Phase)
data$NumberRelapse <- as.factor(data$NumberRelapse)
data$ID <- as.factor(data$ID)
model <- lmer(Titre.log ~ Phase * NumberRelapse + (1 | ID), data = data)
summary(model)
emmeans(model, pairwise ~ NumberRelapse | Phase, at = list(Phase = "attack"))
emmeans(model, pairwise ~ NumberRelapse | Phase, at = list(Phase = "post-attack"))

# Effect of disease course (LMEM and post-hoc pairwise comparison)
data <- read.csv(file.path(base_path, "Relapses AQP4 attack vs post-attack.csv"), 
                 sep = ";", 
                 header = TRUE)
data$Phase <- as.factor(data$Phase)
data$DiseaseCourse <- as.factor(data$DiseaseCourse)
data$ID <- as.factor(data$ID)
model <- lmer(Titre.log ~ Phase * DiseaseCourse + (1 | ID), data = data)
summary(model)
emmeans(model, pairwise ~  DiseaseCourse | Phase, at = list(Phase = "attack"))
emmeans(model, pairwise ~  DiseaseCourse | Phase, at = list(Phase = "post-attack"))


# Effect of age at onset (LMEM and post-hoc pairwise comparison)
data <- read.csv(file.path(base_path, "Relapses AQP4 attack vs post-attack.csv"), 
                 sep = ";", 
                 header = TRUE)
data$Phase <- as.factor(data$Phase)
data$Ageatonset <- as.factor(data$Age.at.onset)
data$ID <- as.factor(data$ID)
model <- lmer(Titre.log ~ Phase * Age.at.onset + (1 | ID), data = data)
summary(model)
emmeans(model, pairwise ~  Age.at.onset | Phase, at = list(Phase = "attack"))
emmeans(model, pairwise ~  Age.at.onset | Phase, at = list(Phase = "post-attack"))
#Grouping age for post-hoc comparison
data$AgeGroup <- cut(data$Age.at.onset, breaks = c(0,30,40,50,100),
                     labels = c("<=30", "31-40", "41-50", "51+"))
model2 <- lmer(Titre.log ~ Phase * AgeGroup + (1 | ID), data = data)
emmeans(model2, pairwise ~ AgeGroup | Phase)

# Effect of age at attack (LMEM and post-hoc pairwise comparison)
data <- read.csv(file.path(base_path, "Relapses AQP4 attack vs post-attack.csv"), 
                 sep = ";", 
                 header = TRUE)
data$Phase <- as.factor(data$Phase)
data$Ageatattack <- as.factor(data$Age.at.attack)
data$ID <- as.factor(data$ID)
model <- lmer(Titre.log ~ Phase * Age.at.attack + (1 | ID), data = data)
summary(model)
emmeans(model, pairwise ~  Age.at.attack | Phase, at = list(Phase = "attack"))
emmeans(model, pairwise ~  Age.at.attack | Phase, at = list(Phase = "post-attack"))
#Grouping age for post-hoc comparison
data$AgeGroup <- cut(data$Age.at.attack, breaks = c(0,30,40,50,100),
                     labels = c("<=30", "31-40", "41-50", "51+"))
model2 <- lmer(Titre.log ~ Phase * AgeGroup + (1 | ID), data = data)
emmeans(model2, pairwise ~ AgeGroup | Phase)


# Effect of time from last attack (LMEM and post-hoc pairwise comparison)
data <- read.csv(file.path(base_path, "Relapses AQP4 attack vs post-attack.csv"), 
                 sep = ";", 
                 header = TRUE)
data$Phase <- as.factor(data$Phase)
data$Timetolastrelpase <- as.factor(data$Time.to.last.attack)
data$ID <- as.factor(data$ID)
model <- lmer(Titre.log ~ Phase * Time.to.last.attack + (1 | ID), data = data)
summary(model)
emmeans(model, pairwise ~  Time.to.last.attack | Phase, at = list(Phase = "attack"))
emmeans(model, pairwise ~  Time.to.last.attack | Phase, at = list(Phase = "post-attack"))
# Grouping age for post-hoc comparison
data$AgeGroup <- cut(data$Time.to.last.attack, breaks = c(0,1,2,5,10),
                     labels = c("<1", "1-2", "2-5", "5-10"))
model2 <- lmer(Titre.log ~ Phase * AgeGroup + (1 | ID), data = data)
emmeans(model2, pairwise ~ AgeGroup | Phase)


# ==============================================================================
# 3. Trend of antibody titres from "remission 1" to "remission 2"
# ==============================================================================
# Load and filter data
df <- read.csv(file.path(base_path, "Clinical  stability AQP4 remission 1 vs remission 2.csv"), 
                 sep = ";", 
                 header = TRUE)
# Create grouped data for mixed models
results <- groupedData(Titre.log~Phase|ID, data = df)

# Linear Mixed Effect Models (LMEM) with Random Intercept and Random Slope
mixed.model <- lme(Titre.log~Phase, data = results, random =~ 1 + Phase | ID )
summary(mixed.model)

# Extract fitted values and residuals
results$fitted <- fitted(mixed.model)
results$residuals <- resid(mixed.model)

# Plot: Fitted values by phase and subject ID (eFig.1)
mean_titre <- results %>%
  group_by(Phase) %>%
  summarise(mean_Titre.log = mean(Titre.log, na.rm = TRUE))

mean_titre$x_pos <- ifelse(mean_titre$Phase == "remission 1", 0.7, 2.23)
custom_pubu_palette <- colorRampPalette(brewer.pal(9, "PuBu")[6:9])

plot3 <- ggplot(results, aes(x = Phase, y = Titre.log, group = ID)) +
  geom_point(aes(color = ID), alpha = 0.6) +
  geom_line(aes(y = fitted, color = ID), linetype = "solid") +
  geom_line(data = mean_titre, aes(x = Phase, y = mean_Titre.log, group = 1),
            color = "black", size = 1.5, inherit.aes = FALSE) +
  geom_point(data = mean_titre, aes(x = Phase, y = mean_Titre.log),
             color = "black", size = 3, inherit.aes = FALSE) +
  geom_text(data = mean_titre, aes(x = x_pos, y = mean_Titre.log,
                                   label = round(mean_Titre.log, 2)),
            color = "black", vjust = -1, size = 9, inherit.aes = FALSE) +
  scale_color_manual(values = custom_pubu_palette(length(unique(results$ID)))) +
  scale_x_discrete(labels = c("remission 1" = "Remission1", "remission 2" = "Remission2")) +
  scale_y_continuous(
    breaks = c(0, 5, 10, 15),
    labels = c("Undet", "5", "10", "15"), 
    limits = c(0,15)
  ) +
  labs(title = "", x = "", y = "") +
  theme_bw() +
  theme(
    legend.position = "none",
    panel.grid = element_blank(),
    panel.border = element_blank(),
    axis.line = element_line(color = "black"),
    plot.title = element_text(size = 25, hjust = 0.5),
    axis.title.x = element_text(size = 18, color = "black"),
    axis.title.y = element_text(size = 18, color = "black"),
    axis.text.y = element_text(size = 20, color = "black"),
    axis.text.x = element_text(size = 22, color = "black")
  )

print(plot3)
ggsave("Observed_and_Fitted_values_remission 1_vs_remission 2_AQP4.png", plot = plot3, width = 5, height = 5, units = "in", dpi = 330, bg = "white")

# Boxplot with Individual Points (Fig.3)
custom_pubu_palette <- colorRampPalette(brewer.pal(9, "PuBu")[6:9])
median_values <- aggregate(Titre.log ~ Phase, data = results, FUN = median)

left_label <- subset(median_values, Phase == "remission 1")
left_label$x_pos <- 0.6  
left_label$hjust <- 1    

right_label <- subset(median_values, Phase == "remission 2")
right_label$x_pos <- 2.4  
right_label$hjust <- 0    

p <- ggplot(results, aes(x = Phase, y = Titre.log)) +
  geom_line(aes(group = ID, color = as.factor(ID)), linetype = "dashed", size = 0.4, alpha = 0.5) +  # Added alpha for transparency
  geom_boxplot(outlier.shape = NA, fill = "transparent", color = "black", alpha = 0.6) +  # Adjusted fill and alpha
  geom_jitter(aes(color = as.factor(ID)), width = 0.2, size = 4, alpha = 0.8) +  # Added alpha for transparency
  scale_color_manual(values = custom_pubu_palette(length(unique(results$ID)))) +
  scale_x_discrete(labels = c("remission 1" = "Remission 1", "remission 2" = "Remission 2")) +
  scale_y_continuous(
    labels = function(x) ifelse(x == 0, "Undet.", x)
  ) +
  theme_classic() + 
  labs(title = "",
       x = "",
       y = "") +
  theme(
    plot.title = element_text(hjust = 0.5, size = 18, color = "black"),   # Set title color to black
    axis.title = element_text(size = 26, color = "black"),                # Set axis titles to black
    axis.text.y = element_text(size = 26, color = "black"),
    axis.text.x = element_text(size = 28, color = "black"),
    legend.position = "none",
    panel.background = element_rect(fill = "transparent", color = NA),    # Set panel background to transparent
    plot.background = element_rect(fill = "transparent", color = NA),     # Set plot background to transparent
    axis.line = element_line(color = "black")                             # Ensure axis lines are black
  ) +
  geom_text(
    data = left_label,
    aes(x = x_pos, y = Titre.log, label = round(Titre.log, 2)),
    hjust = left_label$hjust,
    vjust = 0.5,
    size = 7,
    color = "black"                                                       # Ensure text color is black
  ) +
  geom_text(
    data = right_label,
    aes(x = x_pos, y = Titre.log, label = round(Titre.log, 2)),
    hjust = right_label$hjust,
    vjust = 0.5,
    size = 7,
    color = "black"                                                       # Ensure text color is black
  ) +
  geom_signif(
    comparisons = list(c("remission 1", "remission 2")),
    y_position = max(results$Titre.log) * 1.05,
    annotations = "p = 0.142",
    textsize = 8,
    tip_length = 0.02,
    color = "black"                                                       # Set significance lines and text to black
  )

print(p)
ggsave("Box plot_T2_vs_T3_AQP4.png", plot = p, width = 8, height = 8, units = "in", dpi = 330, bg = "white")


# ==============================================================================
# 4. Trend of antibody titres from "remission 2" to "remission 3"
# ==============================================================================
# Load and filter data
df <- read.csv(file.path(base_path, "Clinical stability AQP4 remission 2 vs remission 3.csv"), 
               sep = ";", 
               header = TRUE)
# Create grouped data for mixed models
results <- groupedData(Titre.log~Phase|ID, data = df)

# Linear Mixed Effect Models (LMEM) with Random Intercept and Random Slope
mixed.model <- lme(Titre.log~Phase, data = results, random =~ 1 + Phase | ID )
summary(mixed.model)

# Extract fitted values and residuals
results$fitted <- fitted(mixed.model)
results$residuals <- resid(mixed.model)

# Plot: Fitted values by phase and subject ID (eFig.1)
mean_titre <- results %>%
  group_by(Phase) %>%
  summarise(mean_Titre.log = mean(Titre.log, na.rm = TRUE))

mean_titre$x_pos <- ifelse(mean_titre$Phase == "remission 2", 0.7, 2.23)
custom_pubu_palette <- colorRampPalette(brewer.pal(9, "PuBu")[6:9])

plot4 <- ggplot(results, aes(x = Phase, y = Titre.log, group = ID)) +
  geom_point(aes(color = ID), alpha = 0.6) +
  geom_line(aes(y = fitted, color = ID), linetype = "solid") +
  geom_line(data = mean_titre, aes(x = Phase, y = mean_Titre.log, group = 1),
            color = "black", size = 1.5, inherit.aes = FALSE) +
  geom_point(data = mean_titre, aes(x = Phase, y = mean_Titre.log),
             color = "black", size = 3, inherit.aes = FALSE) +
  geom_text(data = mean_titre, aes(x = x_pos, y = mean_Titre.log,
                                   label = round(mean_Titre.log, 2)),
            color = "black", vjust = -1, size = 9, inherit.aes = FALSE) +
  scale_color_manual(values = custom_pubu_palette(length(unique(results$ID)))) +
  scale_x_discrete(labels = c("remission 2" = "Remission2", "remission 3" = "Remission3")) +
  scale_y_continuous(
    breaks = c(0, 5, 10, 15),
    labels = c("Undet", "5", "10", "15"), 
    limits = c(0,15)
  ) +
  labs(title = "", x = "", y = "") +
  theme_bw() +
  theme(
    legend.position = "none",
    panel.grid = element_blank(),
    panel.border = element_blank(),
    axis.line = element_line(color = "black"),
    plot.title = element_text(size = 25, hjust = 0.5),
    axis.title.x = element_text(size = 18, color = "black"),
    axis.title.y = element_text(size = 18, color = "black"),
    axis.text.y = element_text(size = 20, color = "black"),
    axis.text.x = element_text(size = 22, color = "black")
  )

print(plot4)
ggsave("Observed_and_Fitted_Values_remission 2_vs_remission 3_AQP4.png", plot = plot4, width = 5, height = 5, units = "in", dpi = 330, bg = "white")

# Boxplot with Individual Points (Fig.3)
custom_pubu_palette <- colorRampPalette(brewer.pal(9, "PuBu")[6:9])
median_values <- aggregate(Titre.log ~ Phase, data = results, FUN = median)

left_label <- subset(median_values, Phase == "remission 2")
left_label$x_pos <- 0.6  
left_label$hjust <- 1    

right_label <- subset(median_values, Phase == "remission 3")
right_label$x_pos <- 2.4  
right_label$hjust <- 0    

p <- ggplot(results, aes(x = Phase, y = Titre.log)) +
  geom_line(aes(group = ID, color = as.factor(ID)), linetype = "dashed", size = 0.4, alpha = 0.5) +  # Added alpha for transparency
  geom_boxplot(outlier.shape = NA, fill = "transparent", color = "black", alpha = 0.6) +  # Adjusted fill and alpha
  geom_jitter(aes(color = as.factor(ID)), width = 0.2, size = 4, alpha = 0.8) +  # Added alpha for transparency
  scale_color_manual(values = custom_pubu_palette(length(unique(results$ID)))) +
  scale_x_discrete(labels = c("remission 2" = "Remission 2", "remission 3" = "Remission 3")) +
  scale_y_continuous(
    labels = function(x) ifelse(x == 0, "Undet.", x)
  ) +
  theme_classic() + 
  labs(title = "",
       x = "",
       y = "") +
  theme(
    plot.title = element_text(hjust = 0.5, size = 18, color = "black"),   
    axis.title = element_text(size = 26, color = "black"),                
    axis.text.y = element_text(size = 26, color = "black"),               
    axis.text.x = element_text(size = 28, color = "black"),               
    legend.position = "none",
    panel.background = element_rect(fill = "transparent", color = NA),    
    plot.background = element_rect(fill = "transparent", color = NA),    
    axis.line = element_line(color = "black")                             
  ) +
  geom_text(
    data = left_label,
    aes(x = x_pos, y = Titre.log, label = round(Titre.log, 2)),
    hjust = left_label$hjust,
    vjust = 0.5,
    size = 7,
    color = "black"                                                       # Ensure text color is black
  ) +
  geom_text(
    data = right_label,
    aes(x = x_pos, y = Titre.log, label = round(Titre.log, 2)),
    hjust = right_label$hjust,
    vjust = 0.5,
    size = 7,
    color = "black"                                                       # Ensure text color is black
  ) +
  geom_signif(
    comparisons = list(c("T3", "T4")),
    y_position = max(results$Titre.log) * 1.05,
    annotations = "p = 0.197",
    textsize = 9,
    tip_length = 0.02,
    color = "black"                                                       # Set significance lines and text to black
  )

print(p)
ggsave("Box plot_remission 2_vs_remission 3_AQP4.png", plot = p, width = 8, height = 8, units = "in", dpi = 330, bg = "white")


# ==============================================================================
# 5. Trend of antibody titres during different time points grouping according to different maintenance treatment
# ==============================================================================

# 5.1 Attacks treated with Traditional long-term ISTs

# Load and filter data
df <- read.csv(file.path(base_path, "Traditional long term ISTs AQP4.csv"), 
               sep = ";", 
               header = TRUE)

results <- groupedData(Titre.log~Phase| ID, data = df)

# Linear Mixed Effect Models (LMEM) with Random Intercept
model <- lme(Titre.log~Phase, data = results, random=~ 1 | ID)
summary(model)

# Post hoc TUkey
emmeans_results <- emmeans(model, ~ Phase)
tukey_results <- pairs(emmeans_results, adjust = "tukey")
summary(tukey_results)

# Extract fitted values and residuals
results$fitted <- fitted(model)
results$residuals <- resid(model)

# Boxplot with Individual Points (Fig.6A)
results$ID_numeric <- as.numeric(as.factor(results$ID))

p <- ggplot(results, aes(x = Phase, y = Titre.log)) +
  geom_boxplot(outlier.shape = NA) +  
  geom_jitter(aes(color = DiseaseCourse), width = 0.2, size = 2) +  
  theme_classic() + 
  labs(title = "",
       x = "",
       y = "") +
  scale_color_manual(values = c("Relapsing" = "darkgreen", "Monophasic" = "darkorange")) +
  theme(
    legend.position = "none",
    axis.text.x = element_text(size = 10.5, color = "black"),
    axis.text.y = element_text(size = 8, color = "black"),
    axis.title.x = element_text(size = 18, color = "black"),
    axis.title.y = element_text(size = 18, color = "black"),
    plot.title = element_text(color = "black"),
    plot.subtitle = element_text(color = "black"),
    plot.caption = element_text(color = "black")
  ) +
  scale_x_discrete(labels = c("attack" = "Attack", 
                              "post-attack" = "Post-attack", 
                              "remission 1" = "Remission1", 
                              "remission 2" = "Remission2", 
                              "remission 3" = "Remission3")) +
  scale_y_continuous(labels = function(x) ifelse(x == 0, "Undet.", x))
comparisons <- list(
  c("attack", "post-attack"),
  c("attack", "remission 1"),
  c("attack", "remission 2"),
  c("attack", "remission 3"),
  c("post-attack", "remission 2"),
  c("post-attack", "remission 3")
)
annotations <- c("****", "****", "****", "****", "*", "*")
y_positions <- c(
  max(results$Titre.log) * 1.00, 
  max(results$Titre.log) * 1.05, 
  max(results$Titre.log) * 1.10, 
  max(results$Titre.log) * 1.15, 
  max(results$Titre.log) * 1.20, 
  max(results$Titre.log) * 1.25
)

p <- p + geom_signif(
  comparisons = comparisons,
  map_signif_level = TRUE,
  y_position = y_positions,
  annotations = annotations,
  textsize = 5,   
  tip_length = 0.02,
  vjust = 0.5
)

print(p)
ggsave("Box plot First Line Treatment AQP4.png", plot = p, width = 5, height = 5, units = "in", dpi = 330, bg = "white")

# Box plot with only Monophasic patients (eFig.3A)
monophasic_data <- subset(results, DiseaseCourse == "Monophasic")
monophasic_data$ID_numeric <- as.numeric(as.factor(monophasic_data$ID))

p_monophasic <- ggplot(monophasic_data, aes(x = Phase, y = Titre.log)) +
  geom_boxplot(outlier.shape = NA) +
  geom_jitter(aes(color = DiseaseCourse), width = 0.2, size = 2) +  
  theme_classic() + 
  labs(title = "",
       x = "",
       y = "") +
  scale_color_manual(values = c("Monophasic" = "darkorange")) +
  theme(
    legend.position = "none",
    axis.text.x = element_text(size = 10.5, color = "black"),
    axis.text.y = element_text(size = 8, color = "black"),
    axis.title.x = element_text(size = 18, color = "black"),
    axis.title.y = element_text(size = 18, color = "black"),
    plot.title = element_text(color = "black"),
    plot.subtitle = element_text(color = "black"),
    plot.caption = element_text(color = "black")
  ) +
  scale_x_discrete(labels = c("attack" = "Attack", 
                              "post-attack" = "Post-attack", 
                              "remission 1" = "Remission1", 
                              "remission 2" = "Remission2", 
                              "remission 3" = "Remission3")) +
  scale_y_continuous(labels = function(x) ifelse(x == 0, "Undet.", x))
comparisons <- list(
  c("attack", "post-attack"),
  c("attack", "remission 1"),
  c("attack", "remission 2"),
  c("attack", "remission 3"),
  c("post-attack", "remission 2"),
  c("post-attack", "remission 3")
)
annotations <- c("****", "****", "****", "****", "*", "*")
y_positions <- c(
  max(monophasic_data$Titre.log) * 1.00, 
  max(monophasic_data$Titre.log) * 1.05, 
  max(monophasic_data$Titre.log) * 1.10, 
  max(monophasic_data$Titre.log) * 1.15, 
  max(monophasic_data$Titre.log) * 1.20, 
  max(monophasic_data$Titre.log) * 1.25
)

p_monophasic <- p_monophasic + geom_signif(
  comparisons = comparisons,
  map_signif_level = TRUE,
  y_position = y_positions,
  annotations = annotations,
  textsize = 5,
  tip_length = 0.02,
  vjust = 0.5
)

print(p_monophasic)
ggsave("Box plot First Line Treatment_MONOPHASIC_AQP4.png", plot = p_monophasic, width = 5, height = 5, units = "in", dpi = 330, bg = "white")

# Box plot with only Relapsing patients (eFig.3B)
relapsing_data <- subset(results, DiseaseCourse == "Relapsing")
relapsing_data$ID_numeric <- as.numeric(as.factor(relapsing_data$ID))

p_relapsing <- ggplot(relapsing_data, aes(x = Phase, y = Titre.log)) +
  geom_boxplot(outlier.shape = NA) +
  geom_jitter(aes(color = DiseaseCourse), width = 0.2, size = 2) +  
  theme_classic() + 
  labs(title = "",
       x = "",
       y = "") +
  scale_color_manual(values = c("Relapsing" = "darkgreen")) +
  theme(
    legend.position = "none",
    axis.text.x = element_text(size = 10.5, color = "black"),
    axis.text.y = element_text(size = 8, color = "black"),
    axis.title.x = element_text(size = 18, color = "black"),
    axis.title.y = element_text(size = 18, color = "black"),
    plot.title = element_text(color = "black"),
    plot.subtitle = element_text(color = "black"),
    plot.caption = element_text(color = "black")
  ) +
  scale_x_discrete(labels = c("attack" = "Attack", 
                              "post-attack" = "Post-attack", 
                              "remission 1" = "Remission1", 
                              "remission 2" = "Remission2", 
                              "remission 3" = "Remission3")) +
  scale_y_continuous(labels = function(x) ifelse(x == 0, "Undet.", x))
comparisons <- list(
  c("attack", "post-attack"),
  c("attack", "remission 1"),
  c("attack", "remission 2"),
  c("attack", "remission 3")
)
annotations <- c("****", "****", "****", "****")
y_positions <- c(
  max(monophasic_data$Titre.log) * 1.00, 
  max(monophasic_data$Titre.log) * 1.05, 
  max(monophasic_data$Titre.log) * 1.10, 
  max(monophasic_data$Titre.log) * 1.15
)

p_relapsing <- p_relapsing + geom_signif(
  comparisons = comparisons,
  map_signif_level = TRUE,
  y_position = y_positions,
  annotations = annotations,
  textsize = 5,
  tip_length = 0.02,
  vjust = 0.5
)

print(p_relapsing)
ggsave("Box plot First Line Treatment_RELAPSING_AQP4.png", plot = p_relapsing, width = 5, height = 5, units = "in", dpi = 330, bg = "white")


# ==============================================================================
# 5.2 Attacks treated with Anti-CD20 ISTs
# ==============================================================================
# Load and filter data
df <- read.csv(file.path(base_path, "Anti-CD20 ISTs AQP4.csv"), 
               sep = ";", 
               header = TRUE)

results <- groupedData(Titre.log~Phase| ID, data = df)

# Linear Mixed Effect Models (LMEM) with Random Intercept
model <- lme(Titre.log~Phase, data = results, random=~ 1 | ID)
summary(model)

# Post hoc TUkey
emmeans_results <- emmeans(model, ~ Phase)
tukey_results <- pairs(emmeans_results, adjust = "tukey")
summary(tukey_results)

# Extract fitted values and residuals
results$fitted <- fitted(model)
results$residuals <- resid(model)

# Boxplot with Individual Points (Fig.6B)
results$ID_numeric <- as.numeric(as.factor(results$ID))

p <- ggplot(results, aes(x = Phase, y = Titre.log)) +
  geom_boxplot(outlier.shape = NA) +  
  geom_jitter(aes(color = DiseaseCourse), width = 0.2, size = 2) +  
  theme_classic() + 
  labs(title = "",
       x = "",
       y = "") +
  scale_color_manual(values = c("Relapsing" = "darkgreen")) +
  theme(legend.position = "none",
        axis.text.x = element_text(size = 10.5, color = "black"),
        axis.text.y = element_text(size = 8, color = "black"),
        axis.title.x = element_text(size = 18, color = "black"),
        axis.title.y = element_text(size = 18, color = "black"),
        plot.title = element_text(color = "black"),
        plot.subtitle = element_text(color = "black"),
        plot.caption = element_text(color = "black")) +
  scale_x_discrete(labels = c("attack" = "Attack", "post-attack" = "Post-attack", "remission 1" = "Remission1", 
                              "remission 2" = "Remission2", "remission 3" = "Remission3")) +
  scale_y_continuous(
    breaks = c(0, 5, 10, 15,17),
    labels = c("Undet", "5", "10", "15","17"), 
    limits = c(0,17))
comparisons <- list(
  c("attack", "post-attack"),
  c("attack", "remission 1"),
  c("attack", "remission 2"),
  c("attack", "remission 3")
)
annotations <- c("****", "****", "****", "***")
y_positions <- c(max(results$Titre.log) * 1.00, max(results$Titre.log) * 1.05, max(results$Titre.log) * 1.10, max(results$Titre.log) * 1.15)
p <- p + geom_signif(comparisons = comparisons,
                     map_signif_level = TRUE,
                     y_position = y_positions,
                     annotations = annotations,
                     textsize = 5,  
                     tip_length = 0.02,
                     vjust = 0.5)  

print(p)
ggsave("Box plot Anti-CD20 AQP4.png", plot = p, width = 5, height = 5, units = "in", dpi = 330, bg = "white")

# Alluvial plot for timing of seroreversion to negative (fig.7A)
data <- read.csv(file.path(base_path, "AQP4_All time points.csv"), 
               sep = ";", 
               header = TRUE)

data <- data %>%
  rowwise() %>%
  mutate(First_Negative_Time = case_when(
    !is.na(`Titre.post.attack`) & `Titre.post.attack` < 20 ~ "post-attack",  #<200 for MOG-IgG+
    !is.na(`Titre.remission.1`) & `Titre.remission.1` < 20 ~ "remission 1",  #<200 for MOG-IgG+
    !is.na(`Titre.remission.2`) & `Titre.remission.2` < 20 ~ "remission 2",  #<200 for MOG-IgG+
    !is.na(`Titre.remission.3`) & `Titre.remission.3` < 20 ~ "remission 3",  #<200 for MOG-IgG+
    TRUE ~ NA_character_)) %>%
  filter(!is.na(First_Negative_Time))

data <- data %>%
  mutate(Titre_attack_Category = case_when(
    `Titre.attack` >= 20 & `Titre.attack` <= 25  ~ "<=25",  # >=200 and <400 for MOG-IgG+
    `Titre.attack` > 25 & `Titre.attack` <= 100  ~ ">25 and <=100",   # >=400 and <800 for MOG-IgG+
    `Titre.attack` > 100 & `Titre.attack` <= 500 ~ ">100 and <=500",    # >=800 and <1600 for MOG-IgG+     
    `Titre.attack` >= 500                   ~ ">=500"     # >=1600 for MOG-IgG+
  ))

data$Titre_attack_Category <- factor(data$Titre_attack_Category, 
                                 levels = c("<=25", ">25 and <=100", ">100 and <=500", ">=500"))   # (">=200 and <400", ">=400 and <800", ">=800 and <1600", ">=1600>")) for MOG-IgG+

data_filtered <- data %>%
  filter(!is.na(Titre_attack_Category), !is.na(First_Negative_Time))

plot1 <- ggplot(data_filtered, aes(axis1 = Titre_attack_Category, axis2 = First_Negative_Time)) +
  geom_alluvium(aes(fill = Titre_attack_Category), width = 0.4, color = "black") +  
  geom_stratum(width = 0.4, fill = "white", color = "black") +  
  scale_x_discrete(
    limits = c("Titre during attack", "Time to undetectable IgGs"),
    expand = c(0.15, 0.15)
  ) +
  labs(
    title = "",
    x = "",
    y = ""
  ) +
  theme_minimal(base_size = 15) +
  theme(
    text = element_text(color = "black"),  
    axis.text.x = element_text(size = 28, color = "black"),  
    axis.text.y = element_blank(),
    axis.title.x = element_text(color = "black"),
    axis.title.y = element_text(color = "black"),
    legend.position = "none"
  )
print(plot1)
ggsave("Alluvial plot seroreverted attacks AQP4.png", plot = plot1, width = 12, height = 10, units = "in", dpi = 330, bg = "white")
